# Supplementary material for: Antibiotic Resistance Awareness and Prescribing Behavior Among General Practitioners in Kazakhstan, Kyrgyzstan, Uzbekistan, and Tajikistan
Source: Antibiotics (Basel). 2026 Mar 18;15(3):309. doi: 10.3390/antibiotics15030309 (PMC13024538; doi:10.3390/antibiotics15030309)
Supplement: Supplementary file 1 [file antibiotics-15-00309-s001.zip]

Archive with 1 entries (1 files):
- antibiotics-4168041-supplementary.pdf
